# Supplementary material for: Regional differences, distribution dynamics and convergence of multi-dimensional grain security level in major grain producing areas in China
Source: PLoS One. 2026 Mar 11;21(3):e0339498. doi: 10.1371/journal.pone.0339498 (PMC12978456; doi:10.1371/journal.pone.0339498)
Supplement: S1 Data — (XLSX) [file pone.0339498.s001.xlsx]

## Sheet: Sheet1
id	province	year	Grain yield	Grain output per unit area	Per capita grain production	Total output value of agriculture, forestry, animal husbandry and fishery	Pesticide use	The amount of fertilizer applied	Agricultural diesel consumption	Total meat production	Waterlogging area	Effective irrigation area	Usage amount of agricultural plastic film	Affected area	Per capita disposable income of residents	Total power of agricultural machinery	Road intensity	Agricultural product production price index	Urbanization rate	financial support	economic development level	industrial structure sophistication
			x1	x2	x3	x4	X5	x6	x7	x8	x9	x10	x11	x12	x13	x14	x15	x16	UR	FS	EDL	ISS
130000	Hebei	2014	3360.2	5306.7	457	5994.8	86329	335.6	291	468.1	1639.3	4404.2	137918	1436	16647.4	10942.9	0.954715	100.2	0.493585	0.185542	34507	2.293
130000	Hebei	2015	3363.81	5262.12	454.303	5978.88	83328	335.492	293.2	462.5	1641.14	4447.98	137983	1799	18118.1	11102.8	0.983234	97.5	0.516699	0.213354	35994	2.329
130000	Hebei	2016	3460.24	5095.03	464.618	6083.86	81691	331.788	218.7	457.7	1641.15	4457.64	138434	1447	19725.4	7401.97	1.00389	96.8	0.538687	0.212457	38688	2.351
130000	Hebei	2017	3829.25	5750.92	510.922	5373.38	77623	321.996	224.6	474.2	1641.15	4474.67	128100	718	21484.1	7580.58	1.02127	96.2	0.557399	0.216678	41451	2.379
130000	Hebei	2018	3700.86	5659.93	490.966	5707	61450	312.396	217.6	466.7	1638.25	4492.33	109833	557	23445.7	7706.2	1.02958	104.7	0.5733	0.237769	43808	2.3972
130000	Hebei	2019	3739.24	5780.06	493.685	6061.46	57344	297.269	200.1	433.4	1638.25	4482.16	103211	315	25664.7	7830.7	1.04946	107.1	0.587685	0.237547	47036.3	2.415
130000	Hebei	2020	3795.9	5941.49	509	6742.5	54289	285.7	140.5	419.2	1638.1	4470	103742	371	27135.9	7965.7	1.09077	111.5	0.600685	0.250537	48302	2.402
130000	Hebei	2021	3825.1	5950.13	513.022	7018.67	52691	276.866	134.5	464.3	1610.13	4470	102039	388.9	29383	8096.8	1.10373	108.1	0.611439	0.219031	54181	2.3953
130000	Hebei	2022	3865.06	5998.11	519.917	7667.41	51000	271.635	131.6	478.83	1621.02	4102.86	101000	135.3	30867	8249.08	1.11459	103.5	0.616577	0.221626	56481	2.3894
130000	Hebei	2023	3865.1	5998	520	7667.4	49309	271.6	128.7	495	1621	4102.9	99961	319.7	32903	8249.1	1.12546	95.5	0.627756	0.218589	59332	2.422
150000	Nei Monggo	2014	2753	4871.7	1101	2779.8	30875	222.7	74.4	252.3	277	3011.9	89409	1878	20559.3	3632.55	0.145534	102.7	0.609718	0.319124	49585	2.309
150000	Nei Monggo	2015	2827.01	4936.54	1127.23	2751.55	32961	229.35	80.4	245.7	277	3086.9	95021	2701	22310.1	3805.11	0.148245	98	0.620984	0.32844	52972	2.3409
150000	Nei Monggo	2016	2780.25	4086.56	1105.21	2794.22	32339	234.643	81	258.9	277	3131.53	95631	3630	24126.6	3331.09	0.165732	95.1	0.634072	0.327263	56560	2.355
150000	Nei Monggo	2017	3254.54	4799.57	1289.15	2813.54	35618	235.04	73.6	265.2	277	3174.83	94306	3917	26212.2	3483.55	0.168574	95.6	0.646116	0.304062	61196	2.3837
150000	Nei Monggo	2018	3553.28	5233.19	1403.63	2985.32	29585	222.672	79.2	267.3	277	3196.52	93969	2630	28375.7	3663.66	0.171295	102	0.655161	0.299333	66491	2.3915
150000	Nei Monggo	2019	3652.54	5349.75	1439.84	3176.34	27278	218.437	77.4	264.6	277	3199.19	94194	1454	30555	3866.4	0.174209	105.6	0.664692	0.296349	71170	2.391
150000	Nei Monggo	2020	3664.1	5362.2	1521	3472.4	23426	207.7	78.1	268	277	3199.1	95297	2368	31497.3	4056.6	0.177698	111	0.674854	0.305374	71640	2.355
150000	Nei Monggo	2021	3840.3	5578.34	1599.12	3815.12	26692	241.898	80.7	277.3	277	3199.1	100260	1283.6	34108.4	4239.4	0.179715	107.6	0.6821	0.247547	88137	2.3085
150000	Nei Monggo	2022	3900.63	5610.97	1624.93	4316.76	25000	227.364	72.4	284.05	277	4379.31	115000	1394.9	35920.6	4596.42	0.182735	100.8	0.685999	0.251731	97433	2.285
150000	Nei Monggo	2023	3900.6	5611	1625	4316.8	23308	227.4	64.1	291.2	277	4379.3	129740	1506.2	38130	4596.4	0.185755	97.8	0.695785	0.276831	102677	2.303
210000	Liaoning	2014	1753.9	5421.47	399	4498.4	60294	151.6	74.5	429.2	911	1474	146207	1931	22820.2	2730.22	0.791158	101.7	0.670491	0.253699	45915	2.3489
210000	Liaoning	2015	2002.5	6072.97	456.493	4686.71	59875	152.087	72.5	429.4	911.53	1520.31	141942	1483	24575.6	2813.86	0.824983	99.5	0.680394	0.221749	46482	2.3839
210000	Liaoning	2016	2100.63	5976.19	479.585	4421.78	56264	148.058	70.7	430.9	931.22	1572.99	137273	582	26039.7	2168.45	0.826683	100.7	0.688699	0.224469	47069	2.4337
210000	Liaoning	2017	2330.74	6721.66	532.935	3851.62	57474	145.466	69.3	385.4	931.56	1610.55	124791	950	27835.4	2215.14	0.841024	93.6	0.694805	0.224931	50221	2.4407
210000	Liaoning	2018	2192.45	6292.9	502.377	4061.93	55070	145.025	62.4	377.1	931.57	1619.33	117976	1467	29701.4	2243.72	0.842862	103.7	0.702633	0.227035	54657	2.4433
210000	Liaoning	2019	2429.95	6965.21	557.905	4368.25	51074	139.906	59.9	367.9	931.73	1629.17	113505	325	31819.7	2353.9	0.855156	107.6	0.712181	0.231142	58019	2.4394
210000	Liaoning	2020	2338.8	6630.76	548	4582.6	44722	137.6	59.2	378.2	931.7	1632.5	114381	1322	32738.3	2471.3	0.897183	108.1	0.721421	0.240457	58629	2.4437
210000	Liaoning	2021	2538.7	7164.18	598.477	4927.73	43386	135.03	58.7	435.4	931.75	1632.5	114384	249.1	35111.7	2552.6	0.901904	105.1	0.728094	0.213251	64992	2.4273
210000	Liaoning	2022	2484.54	6976.11	589.732	5180.03	42000	130.507	58.3	446.21	931.75	1716.63	113000	797.4	36088.8	2657.84	0.898324	103.6	0.730045	0.217214	68422	2.417
210000	Liaoning	2023	2484.5	6976	590	5180	40614	130.5	57.9	473.7	931.8	1716.6	111616	1345.7	37992	2657.8	0.894744	98.8	0.735055	0.217393	72107	2.436
220000	Jilin	2014	3532.8	7064.61	1284	2763	59517	226.7	65.3	262	1026.5	1628.4	57858	689	17520.4	2919.09	0.512492	102.9	0.568077	0.292303	37539	2.2513
220000	Jilin	2015	3647.04	7182.03	1324.82	2880.62	62285	231.24	66.7	261.1	1031.14	1790.87	59164	846	18683.7	3152.54	0.519349	100.6	0.576295	0.321132	38128	2.2753
220000	Jilin	2016	3717.21	6706.86	1355.08	2724.88	58523	233.608	67	260.4	1032.72	1832.17	59565	748	19967	3105.27	0.546873	93.1	0.587491	0.343923	40259	2.3231
220000	Jilin	2017	4154	7492.78	1524.39	2064.29	56294	231.025	67.6	256.1	1034.6	1893.05	60752	983	21368.3	3284.65	0.554406	89.5	0.597122	0.341121	42890	2.3851
220000	Jilin	2018	3632.74	6487.38	1340.23	2184.34	50991	228.297	67.3	253.6	1034.77	1893.05	56216	1320	22798.4	3466	0.562428	106.1	0.608587	0.336738	44925	2.434
220000	Jilin	2019	3877.93	6869.79	1437.66	2442.73	48658	227.058	65.7	243.2	1033.95	1909.5	53130	536	24562.9	3653.7	0.569157	108.7	0.616181	0.335421	47554	2.43
220000	Jilin	2020	3803.2	6693.65	1569	2976	46930	225.3	65.8	237.4	1034	1905.4	51364	1219	25751	3896.9	0.575496	117.1	0.626455	0.336747	50561	2.394
220000	Jilin	2021	4039.2	7059.93	1692.18	2972.32	45139	222.999	64.8	274.6	1033.82	1905.4	47651	245.2	27769.8	4149.2	0.579997	109.3	0.633649	0.280833	55148	2.4049
220000	Jilin	2022	4080.79	7053.96	1728.05	3217.91	44000	222.746	61.7	291.04	1043.08	1906.47	46000	193	27974.5	4357.86	0.585706	100.7	0.637299	0.315493	54279	2.388
220000	Jilin	2023	4080.8	7054	1728	3217.9	42861	222.7	58.6	309.4	1043.1	1906.5	44349	140.8	29797	4357.9	0.591416	95.8	0.647202	0.325681	57739	2.417
230000	Heilongjiang	2014	6242.2	5336.86	1628	4894.8	87381	251.9	145	230.2	3382.1	5305.2	84424	810	17404.4	5155.52	0.343476	101	0.592212	0.282169	33463.8	2.158
230000	Heilongjiang	2015	6323.96	5375.14	1654.47	5044.93	82949	255.31	145	228.7	3385.25	5530.84	83097	1175	18592.7	5442.29	0.345101	98.7	0.604704	0.343939	32759	2.2001
230000	Heilongjiang	2016	6058.5	4266.01	1592.05	5197.75	82474	252.75	145.5	231.2	3393.97	5932.74	82575	4224	19838.5	5634.27	0.347784	93.6	0.610887	0.355388	34024.6	2.228
230000	Heilongjiang	2017	7410.34	5235.4	1953.19	5586.63	83218	251.2	146.8	260.3	3397.27	6030.97	79770	1551	21205.8	5813.76	0.350928	95.1	0.619006	0.376926	35887.5	2.232
230000	Heilongjiang	2018	7506.8	5281.08	1985.45	5624.29	74182	245.64	147.4	247.5	3400.1	6119.57	77431	4155	22725.8	6084.65	0.35331	100.8	0.634596	0.364049	38199.5	2.257
230000	Heilongjiang	2019	7503.01	5232.92	1994.31	5929.97	64267	223.266	137.4	237.1	3410.76	6177.59	71831	3541	24253.6	6359.1	0.356681	106.2	0.646206	0.370009	41156	2.261
230000	Heilongjiang	2020	7540.8	5222.74	2347	6438.1	60749	224.2	138.5	253.2	3411.1	6171.6	70501	3179	24902	6775.1	0.355431	118.5	0.656121	0.399709	42432	2.2416
230000	Heilongjiang	2021	7867.7	5406.87	2499.28	6459.97	57090	238.966	140.3	300.4	3360.94	6171.6	61009	831.5	27159	6912.13	0.355929	111.1	0.656896	0.343569	47199	2.2588
230000	Heilongjiang	2022	7763.14	5287.09	2494.58	6718.24	55000	238.504	139.6	312.53	3347.14	6152.89	58000	97.4	28345.5	7090.88	0.357205	102.5	0.662149	0.344376	50873	2.2536
230000	Heilongjiang	2023	7763.1	5287	2495	6718.2	52910	238.5	138.9	328.5	3347.1	6152.9	54991	464.45	29694	7090.9	0.358481	100.6	0	0.363683	51563	2.28683
320000	Jiangsu	2014	3490.6	6492.81	439	6443.4	79531	323.6	107.5	379.5	2962	3890.5	119846	554	27172.8	4649.98	1.53529	101.3	0.657008	0.130686	78711.2	2.4096
320000	Jiangsu	2015	3561.34	6565.17	446.945	7030.76	78100	319.99	108.6	369.4	3017.69	3952.5	113243	616	29538.9	4825.49	1.54781	102.3	0.674909	0.135955	85871.2	2.4207
320000	Jiangsu	2016	3466.01	6207.81	433.932	7235.06	76184	312.52	108.7	355.6	3125.61	4054.07	113941	301	32070.1	4906.55	1.53318	104	0.689339	0.129048	92657.9	2.4426
320000	Jiangsu	2017	3610.8	6532.67	450.565	7161.21	73167	303.85	109	342.3	4014.38	4131.88	115085	91	35024.1	4991.41	1.54459	97.9	0.701841	0.123688	102202	2.4502
320000	Jiangsu	2018	3660.28	6684.35	455.259	7192.46	69600	292.45	109.4	328.5	4315.45	4179.83	116064	380	38095.8	5017.71	1.54706	100.9	0.711916	0.125069	110508	2.4592
320000	Jiangsu	2019	3706.2	6886.93	459.806	7503.15	67396	286.21	108.9	274.5	4451.07	4205.44	114153	224	41399.7	5112	1.55884	109.3	0.724708	0.127447	116650	2.4718
320000	Jiangsu	2020	3729.1	6898.59	440	7952.6	65703	280.8	108.6	268.2	4483	4224.7	111776	136	43390.4	5213.8	1.54095	107.5	0.734419	0.133079	121333	2.4774
320000	Jiangsu	2021	3746.1	6902.07	441.185	8279.72	63547	275.555	104.3	306.5	4526.31	4224.7	105775	88.3	47498.3	5148.24	1.54031	100.3	0.7394	0.124244	138255	2.4716
320000	Jiangsu	2022	3769.13	6922.94	442.88	8733.8	61000	270.137	101.3	318.06	4030.21	3851.74	102000	79	49861.7	5264.08	1.53996	100.1	0.744216	0.122053	143466	2.465
320000	Jiangsu	2023	3769.1	6923	443	8733.8	58453	270.1	98.3	331.7	4030.2	3851.7	98225	69.7	52674	5264.1	1.53961	98.3	0	0.118877	150487	2.476
340000	Anhui	2014	3415.8	5152.89	564	4223.7	113974	341.4	73.4	414	2315.8	4331.7	96155	641	16795.5	6365.83	1.2482	100.2	0.498541	0.207112	37580	2.308
340000	Anhui	2015	3538.12	5334.2	578.762	4390.8	111048	338.694	75.7	419.4	2334.31	4400.34	97943	967	18362.6	6580.99	1.33815	99.8	0.51614	0.219838	39692	2.345
340000	Anhui	2016	3417.4	4643.84	553.914	4655.53	105704	327.008	75.7	411.4	2357.7	4437.46	96966	1341	19998.1	6867.5	1.41437	101	0.533947	0.209937	43686	2.372
340000	Anhui	2017	4019.71	5490.05	645.71	4597.94	99394	318.724	75.5	415.2	2394.83	4504.14	97601	400	21863.3	6312.86	1.45516	98.4	0.552386	0.20905	49092	2.399
340000	Anhui	2018	4007.25	5477.15	637.154	4672.71	94177	311.8	75.5	421.7	2414.09	4538.29	97828	863	23983.6	6543.81	1.49482	99	0.569289	0.193237	56063	2.43
340000	Anhui	2019	4054	5563.33	638.953	5162.13	88271	298.022	74.7	402.8	2436.15	4580.84	103735	958	26415.1	6653.5	1.5626	109.3	0.583191	0.200628	60561	2.436
340000	Anhui	2020	4019.2	5513.68	659	5680.9	83294	289.9	75.2	396	2490.2	4608.8	103299	1238	28103.2	6799.5	1.69279	115.6	0.583071	0.196356	62411	2.442
340000	Anhui	2021	4087.6	5592.1	669.104	6004.31	75993	284.727	74.4	456.3	2515.42	4608.8	102605	296.1	30904.3	6924.31	1.69943	101.3	0.59398	0.178339	69676	2.437
340000	Anhui	2022	4100.13	5605.71	669.955	6277.98	73000	280.192	73.8	475.34	2531.6	4576.18	102000	390.4	32745.2	7070.12	1.70342	102.8	0.601599	0.187855	72888	2.431
340000	Anhui	2023	4100.1	5606	670	6278	70007	280.2	73.2	497.1	2531.6	4576.2	101395	484.7	34893	7070.1	1.7074	96.7	0.615096	0.183594	76830	2.451
360000	Jiangxi	2014	2143.5	5797.47	473	2726.5	94764	142.9	28.7	339.8	392.8	2001.6	53122	487	16734.2	2118.39	0.931228	100.3	0.505469	0.247814	34988.3	2.2663
360000	Jiangxi	2015	2148.71	5798.55	471.84	2859.1	93873	143.583	28.8	336.5	404.82	2027.67	53977	455	18437.1	2260.82	0.937874	103.7	0.522945	0.262951	37436.4	2.297
360000	Jiangxi	2016	2138.11	5615.96	466.944	3130.29	92188	141.974	27.8	330.9	411.5	2036.83	52757	786	20109.6	2201.62	0.969515	104.1	0.539858	0.251101	40950	2.3299
360000	Jiangxi	2017	2221.73	5867.83	482.238	3069.01	87737	134.971	29.6	326.1	422.09	2039.42	53509	441	22031.4	2309.6	0.971767	97.3	0.557061	0.252908	44877.9	2.3511
360000	Jiangxi	2018	2190.7	5886.92	472.665	3148.57	77183	123.197	30.9	325.7	431.17	2032.02	52218	531	24079.7	2381.97	0.969706	97.4	0.573463	0.249489	50346.9	2.391
360000	Jiangxi	2019	2157.45	5886.47	463.285	3481.29	62701	115.571	30.1	299.8	434.98	2036.14	52020	1201	26262.4	2470.7	1.25228	113.2	0.590693	0.258918	54640.1	2.3943
360000	Jiangxi	2020	2163.9	5736.14	479	3820.7	52708	108.8	30	285.2	441.2	2038.5	52296	943	28016.5	2591	1.26132	111	0.604368	0.258866	57065	2.3949
360000	Jiangxi	2021	2192.3	5810.8	485.244	3998.09	51629	108.587	29.9	345	456.3	2038.5	52196	421.1	30609.9	2695.35	1.26408	96.1	0.614601	0.227267	66020	2.4001
360000	Jiangxi	2022	2151.91	5698.31	475.823	4223.81	51000	107.705	29.8	359.9	486.61	2166.49	54000	1111.9	32418.7	2838.16	1.26174	97.5	0.620701	0.233521	69019	2.3995
360000	Jiangxi	2023	2151.9	5698	476	4223.8	50371	107.7	29.7	369.1	486.6	2166.5	55804	1802.7	34242	2838.2	1.2594	95.3	0.631301	0.232937	71216	2.422
370000	Shandong	2014	4596.6	6178.23	471	9198.3	156350	468.1	168.3	770.2	2946.5	4901.9	305168	886	20864.2	13101.4	1.68735	100.5	0.547716	0.141356	51932.9	2.352
370000	Shandong	2015	4712.69	6290.22	479.991	9549.63	151004	463.497	165.8	774	2930.23	4964.43	301575	1379	22703.2	13353	1.71292	100.1	0.569734	0.149217	56204.9	2.373
370000	Shandong	2016	4700.71	5519.01	474.968	9325.89	148640	456.463	162.5	777.5	2955.24	5161.16	297961	552	24685.3	9797.61	1.7277	102.8	0.591297	0.148993	59239.3	2.401
370000	Shandong	2017	5374.31	6355.92	538.711	9140.36	140670	439.959	157.7	866	2980.13	5191.06	287098	857	26929.9	10144	1.75936	98.6	0.607894	0.146931	62993.2	2.419
370000	Shandong	2018	5319.51	6329.14	530.543	9397.39	129882	420.349	147.5	854.7	3026.98	5235.99	276935	984	29204.6	10415.2	1.79221	100.5	0.614568	0.151555	66284.3	2.439
370000	Shandong	2019	5357	6444.28	532.572	9671.67	120342	395.344	137.6	704	3089.77	5271.37	267113	1341	31597	10679.8	1.82266	112.2	0.618642	0.15225	69900.9	2.461
370000	Shandong	2020	5446.8	6577.07	537	10190.6	114311	380.9	126.4	728	3096.2	5293.6	265659	382	32885.7	10964.7	1.86485	108.7	0.630511	0.15431	71825	2.461
370000	Shandong	2021	5500.7	6583.64	541.013	11468	108230	371.029	122.2	819.3	3057.58	5293.6	259678	108.7	35705.1	11186.1	1.87349	104.2	0.63943	0.141335	81510	2.4557
370000	Shandong	2022	5543.78	6621.65	545.326	12130.7	105000	362.085	117.3	844.51	3066.15	5209.09	254000	45.5	37560.1	11530.5	1.897	100.6	0.645394	0.138491	86143	2.456
370000	Shandong	2023	5543.8	6622	545	12130.7	101770	362.1	112.4	910.1	3066.2	5209.1	248322	17.38	39890	11530.5	1.92051	101	0	0.136666	90771	2.467
410000	Henan	2014	5772.3	5653.69	612	7549.1	129866	705.8	116	719	2031.7	5101.1	163477	1905	15695.2	11476.8	1.49615	97.5	0.4505	0.174367	35982	2.2735
410000	Henan	2015	6067.1	5909.21	641.478	7641.27	128748	716.09	114.7	711.1	2074.64	5210.64	162001	225	17124.8	11710.1	1.5005	100.7	0.4702	0.183349	38338	2.2994
410000	Henan	2016	5946.6	5300.19	625.563	7799.67	127107	715	112.4	697	2108.1	5242.92	163149	519	18443.1	9854.96	1.60144	103.2	0.4878	0.185189	41326	2.3263
410000	Henan	2017	6524.25	5977.27	683.489	7562.53	120713	706.7	108.8	655.8	2106.28	5273.63	157298	1247	20170	10038.3	1.60363	94.9	0.5056	0.18328	45723	2.3482
410000	Henan	2018	6648.91	6096.51	693.896	7757.94	113603	692.793	103.9	669.4	2136.92	5288.69	152838	1168	21963.5	10204.5	1.60832	97.9	0.5224	0.184591	50714	2.3858
410000	Henan	2019	6695.36	6237.24	695.812	8541.77	107231	666.721	100.1	560.4	2149.32	5328.95	150762	970	23902.7	10357	1.61576	119.9	0.5401	0.18921	54356	2.3986
410000	Henan	2020	6825.8	6356.2	688	9956.3	102400	648	97.4	544.1	2167.1	5463.1	151717	670	24810.1	10463.7	1.61839	116.8	0.554291	0.191168	54691	2.3931
410000	Henan	2021	6544.2	6075.03	660.227	10501.2	97432	624.66	95.3	646.8	2191.05	5463.1	140352	1588.1	26811.2	10650.2	1.62617	98	0.564505	0.168487	58587	2.4004
410000	Henan	2022	6789.37	6299.05	687.392	10952.2	92000	595.31	95.2	660.04	2184.86	5623.22	140000	683.4	28222.4	10858.7	1.66157	97.2	0.570604	0.182871	58942	2.3953
410000	Henan	2023	6789.4	6299	687	10952.2	86568	595.3	95.1	679.1	2184.9	5623.2	139648	1989.38	29933	10858.7	1.69697	91.4	0.580846	0.187081	60073	2.443
420000	Hubei	2014	2584.2	5912.96	445	5452.8	126099	348.3	67.3	440.4	1286.9	2855.3	69186	1059	18283.2	4292.9	1.27452	100	0.557301	0.174709	48634.6	2.327
420000	Hubei	2015	2703.28	6053.02	463.386	5728.56	120685	333.872	65.6	433.3	1313.93	2899.15	71321	1116	20025.6	4468.12	1.36084	99.5	0.5718	0.20211	52021.3	2.347
420000	Hubei	2016	2554.12	5303.3	435.244	6278.35	117401	327.96	65.9	425.2	1390.59	2905.57	67306	2741	21786.6	4187.75	1.39956	106.2	0.585699	0.192576	56843.6	2.36
420000	Hubei	2017	2846.13	5864.68	482.927	6129.72	109588	317.93	66.3	435.3	1461.36	2919.17	65876	1437	23757.2	4335.09	1.44962	99.3	0.598801	0.182658	63169.1	2.388
420000	Hubei	2018	2839.47	5858.2	480.492	6207.83	103317	295.819	65.1	430.9	1482.14	2931.9	63554	1076	25814.5	4424.61	1.4795	96.6	0.61	0.172726	71097.1	2.412
420000	Hubei	2019	2724.98	5912.82	460.146	6681.85	97024	273.89	63.5	349.2	1511.48	2968.99	58801	1430	28319.5	4515.7	1.55476	110.1	0.618299	0.175443	76712.2	2.42
420000	Hubei	2020	2727.4	5871.31	467	7303.6	93143	267.3	62.8	307.4	1429.8	3086	58039	1632	27880.6	4626.1	1.55789	118.1	0.632228	0.196326	73687.5	2.437
420000	Hubei	2021	2764.3	5899.06	477.637	8296.44	90468	262.623	62.4	425.5	1429.84	3086	57268	506.3	30829.3	4731.46	1.59721	101	0.640902	0.158385	86551	2.4282
420000	Hubei	2022	2741.15	5845.91	469.616	8939.33	85000	257.98	61.5	441.16	1385.38	3208.84	57000	1174.6	32913.6	4878.65	1.62549	100.6	0.646646	0.163511	90358	2.419
420000	Hubei	2023	2741.1	5846	470	8939.3	79532	258	60.6	457.9	1385.4	3208.8	56732	1842.9	35146	4878.6	1.65376	97.1	0.654676	0.16658	95538	2.456
430000	Hunan	2014	3001.3	6032.64	447	5304.8	124277	247.8	42.6	546.5	424	3101.7	82946	1136	17621.7	5672.1	1.11544	98.6	0.489799	0.193861	39181.4	2.337
430000	Hunan	2015	3002.93	6073.03	444.212	5630.75	122353	246.536	43.6	540.1	425.43	3113.32	83989	765	19317.5	5894.06	1.11844	104.1	0.507899	0.200736	43155.3	2.364
430000	Hunan	2016	2953.2	5893.79	434.133	6081.92	118661	246.443	43.7	529.8	430.16	3132.37	84679	1376	21114.8	6097.54	1.12499	104.7	0.526999	0.20546	46606.4	2.392
430000	Hunan	2017	3073.6	6173.25	449.285	5213.48	116023	245.258	44.2	543.3	437.06	3145.87	85209	1218	23102.7	6254.83	1.13184	98	0.546199	0.203068	51030.5	2.424
430000	Hunan	2018	3022.9	6366.81	439.409	5361.62	114155	242.615	44.6	541.7	438.41	3164	85397	626	25240.7	6338.57	1.13343	95.4	0.5609	0.205882	54762.9	2.447
430000	Hunan	2019	2974.84	6444.07	430.601	6405.06	105548	229.008	44.8	459.4	441.27	3176.11	83792	998	27679.7	6471.8	1.13582	118	0.5745	0.201393	60104.2	2.4311
430000	Hunan	2020	3015.1	6341.17	454	7512	101450	223.7	45.2	455	443.5	3192.9	83005	817	29379.9	6589	1.13852	123.3	0.587653	0.202278	62537	2.412
430000	Hunan	2021	3074.4	6461	463.46	7662.36	91114	219.063	46	562	437.42	3192.9	79094	436.2	31992.7	6676.4	1.1423	90.1	0.597102	0.182124	68913	2.4263
430000	Hunan	2022	3018.02	6333.06	456.377	8160.13	82000	215.874	47.2	580.86	437.61	2876	74000	1129.7	34036	6755.95	1.14457	103.6	0.603119	0.189064	71917	2.4167
430000	Hunan	2023	3018	6333	456	8160.1	72886	215.9	48.4	582.6	437.6	2876	68906	1823.2	35895	6756	1.14683	97.6	0.611602	0.191641	75938	2.438
510000	Sichuan	2014	3374.9	5218.33	415	5888.1	59385	250.2	46.6	714.7	100.7	2666.3	130263	919	15749	4160.12	0.643419	99.9	0.465045	0.235247	35563	2.303
510000	Sichuan	2015	3442.8	5334.45	421.287	6377.84	58912	249.827	46.9	706.8	103.08	2735.09	132170	563	17221	4404.55	0.65555	103.3	0.482674	0.2471	37150	2.323
510000	Sichuan	2016	3483.5	5537.01	423.114	6831.08	58038	248.984	46.9	696.3	103.73	2813.55	132384	411	18808.3	4267.32	0.673324	105.6	0.500061	0.241679	40297	2.358
510000	Sichuan	2017	3488.9	5544.98	421.263	6955.55	55751	241.951	46.7	653.8	104.87	2873.1	130993	216	20579.8	4420.3	0.685398	97.8	0.517795	0.229382	45835	2.392
510000	Sichuan	2018	3493.7	5576	419.84	7195.65	51276	235.207	46.9	664.7	102.25	2932.54	120186	484	22460.6	4603.88	0.688808	100.2	0.535032	0.226271	51658	2.42
510000	Sichuan	2019	3498.5	5571.48	418.581	7889.35	46290	222.772	47	559.5	100.22	2954.09	123235	324	24703.1	4682.3	0.700239	115.6	0.553586	0.223195	55619	2.421
510000	Sichuan	2020	3527.4	5587.87	422	9216.4	42130	210.8	47.1	597.8	103.6	2992.2	118818	633	26522.1	4754	0.819217	116.1	0.567336	0.23089	58009	2.409
510000	Sichuan	2021	3582.1	5634.27	427.897	9383.32	40974	207.159	47	664	103.24	2992.2	116968	266.2	29080.1	4833.88	0.828623	94.3	0.578201	0.20736	64610	2.4211
510000	Sichuan	2022	3510.55	5431.34	419.27	9859.75	40000	204.37	46.9	685.72	103.59	2975.74	115000	615.9	30679.2	4923.33	0.842107	99.1	0.583497	0.210468	67610	2.417
510000	Sichuan	2023	3510.5	5431	419	9859.8	39026	204.4	46.8	697.1	103.6	2975.7	113032	965.6	32514	4923.3	0.855591	95.6	0.594897	0.211726	71835	2.444
